# Supplementary material for: Off-label policy through the lens of trazodone usage and spending in the United States
Source: Health Aff Sch. 2025 Jun 11;3(7):qxaf114. doi: 10.1093/haschl/qxaf114 (PMC12278056; doi:10.1093/haschl/qxaf114)
Supplement: qxaf114_Supplementary_Data [file qxaf114_supplementary_data.zip]

Archive with 4 entries (4 files):
- Appendix_Health_Affairs_Scholar.docx
- coi_disclosure_trazodone.docx
- coi_disclosure_Chenoweth.pdf
- coi_disclosure_Watanabe.pdf
